# Supplementary material for: Polysubstance Use among Maryland High School Students: Variations across County-Level School Districts
Source: Int J Environ Res Public Health. 2024 May 17;21(5):639. doi: 10.3390/ijerph21050639 (PMC11121598; doi:10.3390/ijerph21050639)
Supplement: Supplementary file 1 [file ijerph-21-00639-s001.zip]

Archive with 1 entries (1 files):
- ijerph-2937507-supplementary.pdf
